# Supplementary material for: Breastfeeding Practices, Infant Formula Use, Complementary Feeding and Childhood Malnutrition: An Updated Overview of the Eastern Mediterranean Landscape
Source: Nutrients. 2022 Oct 9;14(19):4201. doi: 10.3390/nu14194201 (PMC9572091; doi:10.3390/nu14194201)
Supplement: Supplementary file 1 [file nutrients-14-04201-s001.zip]

Archive with 1 entries (1 files):
- nutrients-1874980-supplementary.pdf
